# Supplementary material for: Stereotactic Body Radiotherapy (SBRT) to Localised Prostate Cancer in the Era of MRI-Guided Adaptive Radiotherapy: Doses Delivered in the HERMES Trial Comparing Two- and Five-Fraction Treatments
Source: Cancers (Basel). 2024 May 30;16(11):2073. doi: 10.3390/cancers16112073 (PMC11171331; doi:10.3390/cancers16112073)
Supplement: Supplementary file 1 [file cancers-16-02073-s001.zip]

Archive with 1 entries (1 files):
- cancers-3010963-supplementary.pdf
